# Supplementary material for: Major and Trace Airborne Elements and Ecological Risk Assessment: Georgia Moss Survey 2019–2023
Source: Plants (Basel). 2024 Nov 23;13(23):3298. doi: 10.3390/plants13233298 (PMC11644778; doi:10.3390/plants13233298)
Supplement: Supplementary file 1 [file plants-13-03298-s001.zip]

Archive with 1 entries (1 files):
- plants-3268663-SI.pdf
